# Supplementary material for: Effects of Drying Methods on Antioxidant, Anti-Inflammatory, and Anticancer Potentials of Phenolic Acids in Lovage Elicited by Jasmonic Acid and Yeast Extract
Source: Antioxidants (Basel). 2021 Apr 24;10(5):662. doi: 10.3390/antiox10050662 (PMC8146002; doi:10.3390/antiox10050662)
Supplement: Supplementary file 1 [file antioxidants-10-00662-s001.zip]

Archive with 1 entries (1 files):
- antioxidants-1179733-supplementary.pdf
